# Supplementary material for: From Developmental Timing to Clinical Visibility: An Integrative Narrative Review of Sex-Related Neurocognitive Development
Source: Children (Basel). 2026 May 23;13(6):725. doi: 10.3390/children13060725 (PMC13297654; doi:10.3390/children13060725)
Supplement: Supplementary file 1 [file children-13-00725-s001.zip]

Archive with 1 entries (1 files):
- children-4331004-supplementary.pdf
